# Supplementary material for: Silver-Assisted Chemical Etching for the Fabrication of Porous Silicon N-Doped Nanohollow Carbon Spheres Composite Anodes to Enhance Electrochemical Performance
Source: Materials (Basel). 2024 Jun 29;17(13):3189. doi: 10.3390/ma17133189 (PMC11242775; doi:10.3390/ma17133189)
Supplement: Supplementary file 1 [file materials-17-03189-s001.zip]

Archive with 1 entries (1 files):
- materials-3039981-supplementary.pdf
